# Supplementary material for: The complete chloroplast genome sequence of strawberry (Fragaria × ananassa Duch.) and comparison with related species of Rosaceae
Source: PeerJ. 2017 Oct 12;5:e3919. doi: 10.7717/peerj.3919 (PMC5641433; doi:10.7717/peerj.3919)
Supplement: File S5 [file peerj-05-3919-s005.xlsx]

## Sheet: Sheet1
Gene category	Gene name	Fragaria chiloensis (GP33)				Fragaria virginiana (O477)				Fragaria vesca ssp. vesca (Hawaii 4)				Fragaria vesca ssp. bracteata (MRD30)				Fragaria pentaphylla (GenBank: KY434061)				Rosa roxburghii (GenBank: KX768420)				Malus prunifolia (MPRUN20160302)				Pyrus pyrifolia‘Hosui’				Prunus persica ‘Nemared’
Proteins of small ribosomal subunit		Ks	Ka	Ka/Ks		Ks	Ka	Ka/Ks		Ks	Ka	Ka/Ks		Ks	Ka	Ka/Ks		Ks	Ka	Ka/Ks		Ks	Ka	Ka/Ks		Ks	Ka	Ka/Ks		Ks	Ka	Ka/Ks		Ks	Ka	Ka/Ks
	rps2	0	0	NA	rps2	0	0	NA	rps2	0	0	NA	rps2	0	0	NA	rps2	0.0061	0	0	rps2	0.0247	0.0018	0.0728745	rps2	0.1184	0.0018	0.0152027	rps2	0.1113	0.0018	0.0161725	rps2	0.0906	0.0037	0.0408389
	rps3	0	0	NA	rps3	0	0	NA	rps3	0.0069	0	0	rps3	0	0	NA	rps3	0	0	NA	rps3	0.0609	0.0109	0.178982	rps3	0.2028	0.0261	0.128698	rps3	0.2123	0.0281	0.13236	rps3	0.1914	0.029	0.151515
	rps4	0	0	NA	rps4	0	0	NA	rps4	0.0069	0	0	rps4	0.0069	0	0	rps4	0.0069	0	0	rps4	0.05	0.0132	0.264	rps4	0.1973	0.0176	0.0892043	rps4	0.1973	0.0176	0.0892043	rps4	0.1447	0.0177	0.122322
	rps7	0	0	NA	rps7	0	0	NA	rps7	0	0	NA	rps7	0	0	NA	rps7	0	0	NA	rps7	0	0	0	rps7	0.0179	0	0	rps7	0.0179	0	0	rps7	0.0089	0	0
	rps8	0	0	NA	rps8	0.0102	0	0	rps8	0	0	NA	rps8	0	0	NA	rps8	0	0	NA	rps8	0.0311	0.0234	0.752412	rps8	0.1376	0.0355	0.257994	rps8	0.1199	0.0372	0.310259	rps8	0.1394	0.0423	0.303443
	rps11	0	0	NA	rps11	0	0	NA	rps11	0	0	NA	rps11	0	0	NA	rps11	0.0094	0	0	rps11	0.0792	0.0033	0.0416667	rps11	0.1675	0.0098	0.0585075	rps11	0.1675	0.0098	0.0585075	rps11	0.2043	0.0098	0.0479687
	rps12	0	0	NA	rps12	0	0	NA	rps12	0	0	NA	rps12	0	0	NA	rps12	0	0	NA	rps12	0.0209	0	0	rps12	0.0425	0	0	rps12	0.0535	0	0	rps12	0.0535	0	0
	rps14	0	0	NA	rps14	0	0	NA	rps14	0	0	NA	rps14	0	0	NA	rps14	0	0	NA	rps14	0.0149	0	0	rps14	0.0772	0.0043	0.0556995	rps14	0.0772	0.0043	0.0556995	rps14	0.0611	0.0043	0.0703764
	rps15	0	0	NA	rps15	0	0	NA	rps15	0	0	NA	rps15	0	0	NA	rps15	0	0.0048	NA	rps15	0.0502	0	0	rps15	0.1633	0.0145	0.0887936	rps15	0.1633	0.0145	0.0887936	rps15	0.1424	0.0294	0.206461
	rps16	0	0	NA	rps16	0	0	NA	rps16	0	0.005	NA	rps16	0	0	NA	rps16	0	0	NA	rps16	0.0633	0.0153	0.241706	rps16	0.1695	0.0319	0.188201	rps16	0.1482	0.0306	0.206478	rps16	0.1309	0.0202	0.154316
	rps18	0	0	NA	rps18	0	0	NA	rps18	0	0	NA	rps18	0	0	NA	rps18	0	0	NA	rps18	0.0142	0.0043	0.302817	rps18	0.0437	0.0087	0.199085	rps18	0.0437	0.0087	0.199085	rps18	0.107	0.0733	0.685047
	rps19	0	0	NA	rps19	0	0	NA	rps19	0	0	NA	rps19	0	0	NA	rps19	0	0	NA	rps19	0.0646	0.0143	0.221362	rps19	0.1935	0.0143	0.0739018	rps19	0.1935	0.0143	0.0739018	rps19	0.1734	0.0143	0.0824683
																					Average	0.0395	0.00720833	0.172985	Average	0.1276	0.0137083	0.0962739	Average	0.125467	0.0139083	0.102538	Average	0.120633	0.0203333	0.155396
Proteins of large ribosomal subunit	rpl2	0	0	NA	rpl2	0	0	NA	rpl2	0	0	NA	rpl2	0	0	NA	rpl2	0	0	NA	rpl2	0.015	0.0016	0.106667	rpl2	0.0199	0.0016	0.080402	rpl2	0.0199	0.0016	0.080402	rpl2	0.0251	0.0016	0.063745
	rpl14	0	0	NA	rpl14	0	0	NA	rpl14	0	0	NA	rpl14	0	0	NA	rpl14	0.0111	0	0	rpl14	0.0816	0.0036	0.0441176	rpl14	0.1326	0.0147	0.11086	rpl14	0.1326	0.0184	0.138763	rpl14	0.2016	0.0073	0.0362103
	rpl16	0	0	NA	rpl16	0	0	NA	rpl16	0	0	NA	rpl16	0	0	NA	rpl16	0	0	NA	rpl16	0.0099	0.0099	1	rpl16	0.1628	0.0066	0.0405405	rpl16	0.1646	0.0067	0.0407047	rpl16	0.1508	0.0066	0.0437666
	rpl20	0	0	NA	rpl20	0	0	NA	rpl20	0	0	NA	rpl20	0	0	NA	rpl20	0.012	0	0	rpl20	0.0621	0.0113	0.181965	rpl20	0.0883	0.019	0.215176	rpl20	0.1016	0.0228	0.224409	rpl20	0.1019	0.0151	0.148184
	rpl22	0	0	NA	rpl22	0	0	NA	rpl22	0.0104	0	0	rpl22	0	0	NA	rpl22	0	0.0031	NA	rpl22	0.0534	0.0158	0.29588	rpl22	0.2305	0.0768	0.333189	rpl22	0.2592	0.0768	0.296296	rpl22	0.2508	0.0857	0.341707
	rpl23	0	0	NA	rpl23	0	0	NA	rpl23	0	0	NA	rpl23	0	0	NA	rpl23	0	0	NA	rpl23	0.0156	0	0	rpl23	0	0.0094	0	rpl23	0	0.0094	0	rpl23	0	0.0141	0
	rpl32	0	0	NA	rpl32	0	0	NA	rpl32	0	0	NA	rpl32	0	0	NA	rpl32	0	0	NA	rpl32	0.0934	0.0083	0.0888651	rpl32	0.2758	0.0251	0.091008	rpl32	0.2352	0.0251	0.106718	rpl32	0.3575	0.0252	0.0704895
	rpl33	0	0	NA	rpl33	0	0	NA	rpl33	0	0	NA	rpl33	0	0	NA	rpl33	0	0	NA	rpl33	0.0691	0.0066	0.0955137	rpl33	0.1468	0.0132	0.0899183	rpl33	0.1468	0.0132	0.0899183	rpl33	0.1444	0.0267	0.184903
	rpl36	0	0	NA	rpl36	0	0	NA	rpl36	0	0	NA	rpl36	0	0	NA	rpl36	0	0	NA	rpl36	0.1227	0	0	rpl36	0.1227	0	0	rpl36	0.1685	0	0	rpl36	0.1227	0	0
																					Average	0.0580889	0.00634444	0.201445	Average	0.131044	0.0184889	0.12014	Average	0.136489	0.0193333	0.108579	Average	0.150533	0.0202556	0.0987784
Subunits of RNA polymerase	rpoA	0	0	NA	rpoA	0	0	NA	rpoA	0	0	NA	rpoA	0	0	NA	rpoA	0.0093	0	0	rpoA	0.0672	0.0223	0.331845	rpoA	0.1304	0.0289	0.221626	rpoA	0.1306	0.0289	0.221286	rpoA	0.1374	0.028	0.203785
	rpoB	0.0013	0	0	rpoB	0.0013	0	0	rpoB	0.0013	0	0	rpoB	0.0013	0	0	rpoB	0.004	0	0	rpoB	0.0577	0.0037	0.0641248	rpoB	0.1429	0.0095	0.0664801	rpoB	0.1412	0.0078	0.0552408	rpoB	0.1501	0.0098	0.0652898
	rpoC1	0	0	NA	rpoC1	0	0	NA	rpoC1	0.0042	0	0	rpoC1	0.0042	0	0	rpoC1	0.0063	0.0006	0.0952381	rpoC1	0.0741	0.0045	0.0607287	rpoC1	0.1991	0.0142	0.0713209	rpoC1	0.1964	0.0142	0.0723014	rpoC1	0.1924	0.0133	0.0691268
	rpoC2	0	0	NA	rpoC2	0	0	NA	rpoC2	0.001	0.0009	0.9	rpoC2	0.001	0	NA	rpoC2	0.0021	0.0019	0.904762	rpoC2	0.0668	0.0144	0.215569	rpoC2	0.1633	0.033	0.202082	rpoC2	0.1634	0.0317	0.194002	rpoC2	0.1672	0.0309	0.184809
																					Average	0.06645	0.011225	0.168067	Average	0.158925	0.0214	0.140377	Average	0.1579	0.02065	0.135708	Average	0.161775	0.0205	0.130752
Subunits of ATP synthase	atpA	0	0	NA	atpA	0	0	NA	atpA	0	0	NA	atpA	0.0027	0	NA	atpA	0	0.0026	NA	atpA	0.0818	0.0044	0.0537897	atpA	0.201	0.0132	0.0656716	atpA	0.2044	0.0123	0.0601761	atpA	0.1972	0.0141	0.071501
	atpB	0	0	NA	atpB	0	0	NA	atpB	0.0027	0	0	atpB	0	0	NA	atpB	0.0027	0.0027	1	atpB	0.0642	0.0036	0.0560748	atpB	0.1677	0.0091	0.0542636	atpB	0.1774	0.011	0.0620068	atpB	0.1642	0.0082	0.0499391
	atpE	0	0	NA	atpE	0	0	NA	atpE	0.0108	0	0	atpE	0.0108	0	0	atpE	0.0217	0	0	atpE	0.0444	0.0066	0.148649	atpE	0.1544	0.0132	0.0854922	atpE	0.1413	0.0165	0.116773	atpE	0.1285	0.0165	0.128405
	atpF	0	0	NA	atpF	0	0	NA	atpF	0	0	NA	atpF	0	0.0023	NA	atpF	0	0	NA	atpF	0.0863	0.0094	0.108922	atpF	0.2638	0.0225	0.0852919	atpF	0.2638	0.0225	0.0852919	atpF	0.1976	0.0298	0.15081
	atpH	0	0	NA	atpH	0	0	NA	atpH	0	0	NA	atpH	0	0	NA	atpH	0.0152	0.0057	0.375	atpH	0.0463	0	0	atpH	0.1482	0	0	atpH	0.1667	0	0	atpH	0.2052	0	0
	atpI	0	0	NA	atpI	0	0	NA	atpI	0	0	NA	atpI	0	0	NA	atpI	0	0	NA	atpI	0.0517	0.0054	0.104449	atpI	0.1884	0.0036	0.0191083	atpI	0.196	0.0036	0.0183673	atpI	0.188	0.0054	0.0287234
																					Average	0.06245	0.0049	0.0786474	Average	0.18725	0.0102667	0.0516379	Average	0.1916	0.0109833	0.0571025	Average	0.180117	0.0123333	0.071563
Subunits of NADH dehydrogenase	ndhA	0	0	NA	ndhA	0	0	NA	ndhA	0	0.0012	NA	ndhA	0	0	NA	ndhA	0.0037	0.0012	0.324324	ndhA	0.0819	0.01	0.1221	ndhA	0.2125	0.0304	0.143059	ndhA	0.2074	0.0291	0.140309	ndhA	0.1882	0.0304	0.16153
	ndhB	0	0	NA	ndhB	0	0	NA	ndhB	0	0	NA	ndhB	0	0	NA	ndhB	0.0027	0	0	ndhB	0.0163	0	0	ndhB	0.0218	0.0026	0.119266	ndhB	0.0218	0.0035	0.16055	ndhB	0.0163	0.0035	0.214724
	ndhC	0	0	NA	ndhC	0	0	NA	ndhC	0	0.0037	NA	ndhC	0	0	NA	ndhC	0.0118	0	0	ndhC	0.0863	0.0073	0.0845886	ndhC	0.0997	0.011	0.110331	ndhC	0.0997	0.011	0.110331	ndhC	0.1402	0.011	0.0784593
	ndhD	0	0	NA	ndhD	0	0	NA	ndhD	0.0028	0.0009	0.321429	ndhD	0	0.0009	NA	ndhD	0.0028	0.0009	0.321429	ndhD	0.0501	0.0164	0.327345	ndhD	0.1429	0.025	0.174948	ndhD	0.1363	0.025	0.183419	ndhD	0.1395	0.0196	0.140502
	ndhE	0	0	NA	ndhE	0	0	NA	ndhE	0	0	NA	ndhE	0	0	NA	ndhE	0	0	NA	ndhE	0.0894	0.0043	0.0480984	ndhE	0.1747	0.0087	0.0497997	ndhE	0.1747	0.0087	0.0497997	ndhE	0.1915	0.0043	0.0224543
	ndhF	0.0019	0	0	ndhF	0	0	NA	ndhF	0.0039	0.0012	0.307692	ndhF	0.0019	0	0	ndhF	0.0058	0.0029	0.5	ndhF	0.0932	0.0221	0.237124	ndhF	0.2293	0.0516	0.225033	ndhF	0.2209	0.0517	0.234043	ndhF	0.2444	0.0496	0.202946
	ndhG	0	0	NA	ndhG	0	0	NA	ndhG	0	0.0025	NA	ndhG	0	0	NA	ndhG	0	0	NA	ndhG	0.1094	0.0075	0.0685558	ndhG	0.1609	0.0319	0.19826	ndhG	0.1609	0.0319	0.19826	ndhG	0.2053	0.0228	0.111057
	ndhH	0	0.0011	NA	ndhH	0	0	NA	ndhH	0	0	NA	ndhH	0	0	NA	ndhH	0.0075	0.0011	0.146667	ndhH	0.0747	0.0033	0.0441767	ndhH	0.2233	0.0105	0.0470219	ndhH	0.2284	0.0105	0.045972	ndhH	0.2347	0.0094	0.0400511
	ndhI	0	0	NA	ndhI	0	0	NA	ndhI	0	0	NA	ndhI	0.0088	0	0	ndhI	0	0	NA	ndhI	0.0453	0.0104	0.229581	ndhI	0.1504	0.0225	0.149601	ndhI	0.155	0.0185	0.119355	ndhI	0.1457	0.0131	0.0899108
	ndhJ	0	0	NA	ndhJ	0	0	NA	ndhJ	0	0	NA	ndhJ	0.1905	0.0055	0.0288714	ndhJ	0	0.0027	NA	ndhJ	0.0683	0.0055	0.0805271	ndhJ	0.1428	0.0082	0.057423	ndhJ	0.1321	0.0082	0.0620742	ndhJ	0.1671	0.0082	0.0490724
	ndhK	0	0	NA	ndhK	0	0	NA	ndhK	0	0	NA	ndhK	0	0	NA	ndhK	0.006	0	0	ndhK	0.0754	0.0039	0.0517241	ndhK	0.1819	0.0118	0.0648708	ndhK	0.1819	0.0118	0.0648708	ndhK	0.2149	0.0118	0.0549093
																					Average	0.0718455	0.00824545	0.11762	Average	0.1582	0.0194727	0.121783	Average	0.156282	0.0190818	0.124453	Average	0.171618	0.0167	0.105965
Subunits of cytochrome b/f complex	petA	0	0	NA	petA	0	0	NA	petA	0	0	NA	petA	0	0	NA	petA	0.0086	0.0014	0.162791	petA	0.0444	0.0097	0.218468	petA	0.169	0.0195	0.115385	petA	0.169	0.0195	0.115385	petA	0.1502	0.0244	0.16245
	petB	0	0	NA	petB	0	0.002	NA	petB	0	0	NA	petB	0	0	NA	petB	0.0063	0	0	petB	0.0825	0.0092	0.111515	petB	0.2306	0.0093	0.0403296	petB	0.2221	0.0093	0.041873	petB	0.1887	0.0093	0.0492846
	petD	0	0	NA	petD	0	0	NA	petD	0	0	NA	petD	0	0	NA	petD	0.0259	0	0	petD	0.0347	0.0028	0.0806916	petD	0.1093	0	0	petD	0.1093	0	0	petD	0.1292	0.0028	0.0216718
	petG	0	0	NA	petG	0	0	NA	petG	0	0	NA	petG	0	0	NA	petG	0	0	NA	petG	0.0364	0	0	petG	0.1554	0.0246	0.158301	petG	0.1574	0.0122	0.0775095	petG	0.1574	0.0122	0.0775095
	petL	0	0	NA	petL	0	0	NA	petL	0	0	NA	petL	0	0	NA	petL	0	0	NA	petL	0.0828	0	0	petL	0.0397	0.015	0.377834	petL	0.0397	0.015	0.377834	petL	0.1262	0	0
	petN	0	0	NA	petN	0	0	NA	petN	0	0	NA	petN	0	0	NA	petN	0	0	NA	petN	0	0	0	petN	0.1592	0	0	petN	0.1592	0	0	petN	0.1019	0	0
																					Average	0.0468	0.00361667	0.0684459	Average	0.143867	0.0114	0.115308	Average	0.142783	0.00933333	0.1021	Average	0.142267	0.00811667	0.0518193
Subunits of photosystem I	psaA	0	0	NA	psaA	0	0	NA	psaA	0	0	NA	psaA	0	0	NA	psaA	0.0038	0	0	psaA	0.0489	0.0006	0.0122699	psaA	0.1275	0.0052	0.0407843	psaA	0.1253	0.0041	0.0327215	psaA	0.1143	0.0047	0.0411199
	psaB	0	0	NA	psaB	0	0	NA	psaB	0.002	0	0	psaB	0.002	0	0	psaB	0.01	0	0	psaB	0.0643	0.0006	0.00933126	psaB	0.1782	0.003	0.016835	psaB	0.1733	0.003	0.017311	psaB	0.1757	0.0018	0.0102447
	psaC	0	0	NA	psaC	0	0	NA	psaC	0	0	NA	psaC	0	0	NA	psaC	0	0	NA	psaC	0.0742	0	0	psaC	0.225	0	0	psaC	0.225	0	0	psaC	0.1559	0	0
	psaI	0	0	NA	psaI	0	0	NA	psaI	0	0	NA	psaI	0	0	NA	psaI	0	0	NA	psaI	0.0411	0.0236	0.574209	psaI	0.0812	0.0486	0.598522	psaI	0.0812	0.0486	0.598522	psaI	0.0834	0.0482	0.577938
	psaJ	0	0	NA	psaJ	0	0	NA	psaJ	0	0	NA	psaJ	0	0	NA	psaJ	0	0	NA	psaJ	0.0678	0	0	psaJ	0.0678	0	0	psaJ	0.0678	0	0	psaJ	0.1442	0.0105	0.0728155
																					Average	0.05926	0.00496	0.119162	Average	0.13594	0.01136	0.131228	Average	0.13452	0.01114	0.129711	Average	0.1347	0.01304	0.140424
Subunits of photosystem II	psbA	0	0	NA	psbA	0.004	0	0	psbA	0	0	NA	psbA	0	0	NA	psbA	0	0	NA	psbA	0.0627	0.0012	0.01914	psbA	0.117	0	0	psbA	0.117	0	0	psbA	0.1506	0	0
	psbB	0	0	NA	psbB	0	0	NA	psbB	0.0028	0.0009	0.321429	psbB	0	0.0009	NA	psbB	0.0055	0.0026	0.472727	psbB	0.0453	0.0052	0.11479	psbB	0.1735	0.0056	0.0322767	psbB	0.1666	0.0056	0.0336134	psbB	0.1915	0.0074	0.0386423
	psbC	0	0	NA	psbC	0	0	NA	psbC	0	0.0009	NA	psbC	0	0	NA	psbC	0.0057	0	0	psbC	0.032	0	0	psbC	0.1411	0.0009	0.00637845	psbC	0.1496	0.0023	0.0153743	psbC	0.1203	0.0019	0.0157938
	psbD	0	0	NA	psbD	0	0	NA	psbD	0	0	NA	psbD	0	0	NA	psbD	0.0081	0	0	psbD	0.0245	0	0	psbD	0.1125	0	0	psbD	0.1172	0	0	psbD	0.0805	0	0
	psbE	0	0	NA	psbE	0	0	NA	psbE	0	0	NA	psbE	0	0	NA	psbE	0	0	NA	psbE	0.0913	0.0053	0.0580504	psbE	0.1744	0	0	psbE	0.1744	0	0	psbE	0.1529	0	0
	psbF	0	0	NA	psbF	0	0	NA	psbF	0	0	NA	psbF	0	0	NA	psbF	0	0	NA	psbF	0.0694	0.0116	0.167147	psbF	0.1459	0.0116	0.0795065	psbF	0.1459	0.0116	0.0795065	psbF	0.2319	0.0116	0.0500216
	psbH	0	0	NA	psbH	0	0	NA	psbH	0	0	NA	psbH	0	0	NA	psbH	0	0	NA	psbH	0.0551	0.0183	0.332123	psbH	0.1574	0.0245	0.155654	psbH	0.1574	0.0245	0.155654	psbH	0.1574	0.0245	0.155654
	psbI	0	0	NA	psbI	0	0	NA	psbI	0	0	NA	psbI	0	0	NA	psbI	0	0	NA	psbI	0	0.0124	0	psbI	0.038	0.0124	0.326316	psbI	0.038	0.0124	0.326316	psbI	0.0377	0.0125	0.331565
	psbJ	0	0	NA	psbJ	0	0	NA	psbJ	0	0	NA	psbJ	0	0	NA	psbJ	0	0.0116	NA	psbJ	0	0.0116	0	psbJ	0.1315	0.0354	0.269202	psbJ	0.1315	0.0354	0.269202	psbJ	0.2478	0.0354	0.142857
	psbK	0	0	NA	psbK	0	0	NA	psbK	0	0	NA	psbK	0	0	NA	psbK	0	0	NA	psbK	0.049	0.0143	0.291837	psbK	0.2542	0.0143	0.0562549	psbK	0.253	0.0216	0.0853755	psbK	0.2635	0.0074	0.0280835
	psbL	0	0	NA	psbL	0	0	NA	psbL	0	0	NA	psbL	0	0	NA	psbL	0	0	NA	psbL	0	0	0	psbL	－	－	－	psbL	－	－	－	psbL	0	0.0113	0
	psbM	0	0	NA	psbM	0	0	NA	psbM	0	0	NA	psbM	0	0	NA	psbM	0	0	NA	psbM	0	0	0	psbM	0.04	0	0	psbM	0.04	0	0	psbM	0	0	0
	psbN	0	0	NA	psbN	0	0	NA	psbN	0	0	NA	psbN	0	0	NA	psbN	0	0	NA	psbN	0.0656	0	0	psbN	0.0656	0	0	psbN	0.0656	0	0	psbN	0.1007	0	0
	psbT	0	0	NA	psbT	0	0	NA	psbT	0	0	NA	psbT	0	0	NA	psbT	0	0	NA	psbT	0.0429	0	0	psbT	0.0874	0.0135	0.154462	psbT	0.0874	0.0135	0.154462	psbT	0.0874	0	0
	psbZ	0	0	NA	psbZ	0	0	NA	psbZ	0	0	NA	psbZ	0	0	NA	psbZ	0	0	NA	psbZ	0.0432	0	0	psbZ	0.0655	0.0073	0.11145	psbZ	0.0655	0.0073	0.11145	psbZ	0.0662	0	0
																					Average	0.0387333	0.00532667	0.0655392	Average	0.121714	0.00896429	0.0851072	Average	0.122079	0.00958571	0.0879253	Average	0.125893	0.00746667	0.0508412
Large subunit of rubisco	rbcL	0	0	NA	rbcL	0	0	NA	rbcL	0	0.0009	NA	rbcL	0	0.0009	NA	rbcL	0.0088	0.0093	1.05682	rbcL	0.0641	0.0056	0.0873635	rbcL	0.1714	0.0088	0.0513419	rbcL	0.1771	0.0037	0.0208922	rbcL	0.1486	0.0102	0.0686406
Other genes	clpP	0	0	NA	clpP	0	0	NA	clpP	0	0	NA	clpP	0	0	NA	clpP	0	0	NA	clpP	0.0667	0.0091	0.136432	clpP	0.1326	0.0182	0.137255	clpP	0.1405	0.0205	0.145907	clpP	0.1574	0.0229	0.145489
	accD	0	0.0009	NA	accD	0	0	NA	accD	0.0032	0	0	accD	0	0	NA	accD	0	0.0009	NA	accD	0.0684	0.0221	0.323099	accD	0.1595	0.0534	0.334796	accD	0.164	0.0525	0.320122	accD	0.1626	0.0535	0.329028
	cemA	0	0	NA	cemA	0	0	NA	cemA	0	0	NA	cemA	0.0069	0	NA	cemA	0	0.0018	NA	cemA	0.028	0.0056	0.2	cemA	0.0572	0.0263	0.45979	cemA	0.0646	0.0263	0.407121	cemA	0.0604	0.0273	0.451987
	ccsA	0	0	NA	ccsA	0	0	NA	ccsA	0.0046	0	0	ccsA	0	0	NA	ccsA	0.0046	0	0	ccsA	0.0926	0.0163	0.176026	ccsA	0.1819	0.0456	0.250687	ccsA	0.1793	0.0463	0.258226	ccsA	0.1877	0.0443	0.236015
	matK	0	0	NA	matK	0	0	NA	matK	0	0	NA	matK	0	0.0017	NA	matK	0	0.0026	NA	matK	0.0546	0.0246	0.450549	matK	0.1779	0.0707	0.397414	matK	0.174	0.0717	0.412069	matK	0.2067	0.0815	0.394291
																					Average	0.06206	0.01554	0.257221	Average	0.14182	0.04284	0.315989	Average	0.14448	0.04346	0.308689	Average	0.15496	0.0459	0.311362
Unknown functions	ycf1 ssc	0	0.0007	NA	ycf1 ssc	0	0.0002	NA	ycf1 ssc	0.0017	0.0007	0.411765	ycf1 ssc	0.0017	0.0002	0.117647	ycf1 ssc	0.0042	0.002	0.47619	ycf1 ssc	0.0767	0.0346	0.451108	ycf1 ssc	0.2141	0.1067	0.498365	ycf1 ssc	0.2172	0.1048	0.482505	ycf1 ssc	0.2082	0.1012	0.486071
	ycf2	0	0	NA	ycf2	0	0	NA	ycf2	0	0	NA	ycf2	0	0	NA	ycf2	0.0007	0	0	ycf2	0.0117	0.0069	0.589744	ycf2	0.0303	0.0153	0.50495	ycf2	0.0303	0.0149	0.491749	ycf2	0.0323	0.0164	0.50774
	ycf3	0	0	NA	ycf3	0	0	NA	ycf3	0	0	NA	ycf3	0	0	NA	ycf3	0	0	NA	ycf3	0.035	0.0026	0.0742857	ycf3	0.1417	0.0052	0.0366972	ycf3	0.1417	0.0052	0.0366972	ycf3	0.1618	0.0078	0.0482077
	ycf4	0	0.0023	NA	ycf4	0	0.0023	NA	ycf4	0.0161	0.0023	0.142857	ycf4	0.0161	0.0023	0.142857	ycf4	0.0161	0.0023	0.142857	ycf4	0.049	0.0071	0.144898	ycf4	0.21	0.0311	0.148095	ycf4	0.231	0.0336	0.145455	ycf4	0.1586	0.0311	0.196091
																					Average	0.0431	0.0128	0.315009	Average	0.149025	0.039575	0.297027	Average	0.15505	0.039625	0.289101	Average	0.140225	0.039125	0.309527
NA indicated that Ks was extremely low or no substitution in the alignment.
